# Supplementary material for: RNAseq Analysis of Livers from Pigs Treated with Testosterone and Nandrolone Esters: Selection and Field Validation of Transcriptional Biomarkers
Source: Animals (Basel). 2023 Nov 13;13(22):3495. doi: 10.3390/ani13223495 (PMC10668810; doi:10.3390/ani13223495)
Supplement: Supplementary file 1 [file animals-13-03495-s001.zip]

Archive with 3 entries (3 files):
- Supplementary Material S2.pdf
- Supplementary Material S3.pdf
- Supplementary_Material_S1.pdf
